# Supplementary material for: Explanatory Cognitive Diagnosis Models Incorporating Item Features
Source: J Intell. 2024 Mar 11;12(3):32. doi: 10.3390/jintelligence12030032 (PMC10971092; doi:10.3390/jintelligence12030032)
Supplement: Supplementary file 1 [file jintelligence-12-00032-s001.zip]

Archive with 1 entries (1 files):
- jintelligence-2571620-supplementary.pdf
